# Supplementary material for: A single-cell transcriptomic atlas of the human ciliary body
Source: Cell Mol Life Sci. 2022 Sep 26;79(10):528. doi: 10.1007/s00018-022-04559-w (PMC9512889; doi:10.1007/s00018-022-04559-w)
Supplement: Supplementary file 2 — Supplementary file2 (XLSX 12 KB) [file 18_2022_4559_MOESM2_ESM.xlsx]

## Sheet: Suppl. Table 1
Suppl .Table 1 Characteristics of human donor eyes used for ciliary body scRNAseq, related to Figure 1.
	Sample ID	Donor's age (yr)	Sex	Cause of death	Time elapsed from the donor's death until the generation of live single cell suspension	Time elapsed from the donor's death until the completion of cDNA libraries
	Donor Eye Pair 1	41	M	Cerebral hemorrhage	10.5 h	13 h
	Donor Eye Pair 2	33	M	Brainstem hemorrhage	8.5 h	11.5 h
	Donor Eye Pair 3	55	M	Lung cancer	5 h	8 h
