# Supplementary material for: A single-cell transcriptomic atlas of the human ciliary body
Source: Cell Mol Life Sci. 2022 Sep 26;79(10):528. doi: 10.1007/s00018-022-04559-w (PMC9512889; doi:10.1007/s00018-022-04559-w)
Supplement: Supplementary file 3 — Supplementary file3 (XLSX 12 KB) [file 18_2022_4559_MOESM3_ESM.xlsx]

## Sheet: Suppl. Table 2
Suppl .Table 2 Key metrics of the scRNAseq data from human ciliary body, related to Figure 1
	Before integration/filtering
	Sample ID	Total cells	Total counts	Total genes	Average counts/Cell	Average genes/Cell
	Pair 1	7176	38642701	10034047	5384.99	1398.28
	Pair 2	7856	45735814	12350612	5821.77	1572.12
	Pair 3	5558	38272652	9697447	6886.05	1744.77
	Total	20590	122651167	32082106	6030.94	1571.73
	After filtering
	Sample ID	Total cells	Total counts	Total genes	Average counts/Cell	Average genes/Cell
	Pair 1	5370	28951040	8551790	5391.26	1592.51
	Pair 2	5345	31770422	9584085	5943.95	1793.09
	Pair 3	3848	24459989	7501385	6356.55	1949.42
	Total	14563	85181451	25637260	5897.25	1778.34
