# Supplementary material for: A single-cell transcriptomic atlas of the human ciliary body
Source: Cell Mol Life Sci. 2022 Sep 26;79(10):528. doi: 10.1007/s00018-022-04559-w (PMC9512889; doi:10.1007/s00018-022-04559-w)
Supplement: Supplementary file 4 — Supplementary file4 (XLSX 50 KB) [file 18_2022_4559_MOESM4_ESM.xlsx]

## Sheet: Suppl. Table 3
Suppl. Table 3 Top-50 marker genes of cell clusters from human ciliary body, related to Figure 1
Percentage detected in = the percentage of cells within a cluster that expresses the gene
Percentage detected out = the percentage of cells outside a cluster that expresses the gene
FC = fold change
NPE							PE							Melanocyte							SMC							EC							Macrophage							Fibroblast							Schwann
Rank	Gene	Pvalue	Percentage detected in	Percentage detected out	Average logFC		Rank	Gene	Pvalue	Percentage detected in	Percentage detected out	Average logFC		Rank	Gene	Pvalue	Percentage detected in	Percentage detected out	Average logFC		Rank	Gene	Pvalue	Percentage detected in	Percentage detected out	Average logFC		Rank	Gene	Pvalue	Percentage detected in	Percentage detected out	Average logFC		Rank	Gene	Pvalue	Percentage detected in	Percentage detected out	Average logFC		Rank	Gene	Pvalue	Percentage detected in	Percentage detected out	Average logFC		Rank
1	GPX3	0	100	92.8	3.48038		1	TFPI2	0	99.6	8.7	4.81982		1	PMEL	0	96.5	4.2	3.96815		1	MYH11	0	92.5	7.8	3.45339		1	SPARCL1	1.55808e-239	94.4	16.3	3.34797		1	C1QB	0	99.3	52.4	3.27344		1	APOD	0	99.7	30.3	6.08395		1
2	OPTC	0	97.9	44.2	3.29704		2	DCT	0	97.9	12.7	3.50655		2	MGP	0	96.4	40.2	3.39123		2	RGS5	0	89.7	5.8	3.14696		2	IGFBP3	0	53.3	2.7	2.90749		2	C1QC	0	99	36.5	3.17538		2	IGFBP5	0	95.7	20.9	4.89639		2
3	CLU	0	99.9	85.4	3.05336		3	SERPINF1	6.48951e-262	98.2	28	3.29507		3	EDNRB	0	94.9	5.7	3.21745		3	PLCB4	0	86.6	5.3	2.96532		3	EPAS1	5.14623e-251	87.7	12.6	2.48872		3	CD74	0	100	91.7	2.90823		3	DCN	0	96.7	3.7	4.33567		3
4	PTGDS	0	99.4	71.9	2.77025		4	FRZB	0	97.2	18.7	3.2379		4	DCT	0	84.2	10.6	2.96164		4	ACTA2	0	85.6	6.7	2.95279		4	TM4SF1	0	75.9	1.5	2.37763		4	HLA-DRA	0	99.9	67.7	2.78187		4	RARRES1	0	92.2	5.7	3.85193		4
5	AOC2	0	73.9	10.2	2.76179		5	SLC4A4	0	91.2	3	2.78837		5	TFAP2A	0	91.3	3	2.76654		5	MYL9	0	91.3	15.2	2.89617		5	IGFBP4	7.464e-183	84.6	15.5	2.30824		5	HLA-DRB1	0	99.9	68.8	2.776		5	PLA2G2A	8.1107e-281	38.5	4.5	3.78525		5
6	EFEMP1	0	85.6	20.3	2.71507		6	TYRP1	1.97637e-251	96.1	24.1	2.6992		6	TYRP1	0	96.3	21.7	2.76433		6	PPP1R12A	2.12832e-276	89.7	27.7	2.83088		6	FLT1	0	74.4	1.9	2.21845		6	C1QA	0	97.7	27.8	2.71004		6	MGP	0	99.7	40.7	3.5377		6
7	PRELP	0	87.6	27.8	2.70482		7	SLC23A2	0	89.8	8.9	2.50781		7	CAV1	0	88.5	7.5	2.42522		7	A2M	2.8865e-226	91	35.3	2.77823		7	CD34	0	79.5	0.5	2.18364		7	CD163	0	96.7	30.4	2.65212		7	MMP2	0	93	9.5	3.2838		7
8	CP	0	72.2	8.7	2.65666		8	CLU	5.58285e-130	99.6	87.1	2.35534		8	MLANA	0	90.7	5.6	2.28581		8	SYNPO2	0	85.6	5.4	2.66064		8	TGM2	0	83.6	3.5	2.08007		8	CTSB	0	99.9	79.1	2.64442		8	MYOC	0	62.8	9.1	3.15903		8
9	F5	0	77.3	10.6	2.59291		9	SLC9B2	0	87.3	6.4	2.32133		9	SERPINE2	0	87.9	8	2.20946		9	MYLK	0	86.9	10.6	2.61392		9	ADAMTS1	3.21328e-130	59	9.3	2.04105		9	F13A1	0	90.8	19	2.61809		9	CFH	0	85.8	5.5	3.05171		9
10	CPAMD8	0	80.2	19.5	2.38476		10	GJA1	7.25216e-281	91.9	17.9	2.26939		10	CD59	0	95.9	32.7	2.16966		10	ATP2A2	1.03139e-231	89.5	34.6	2.55118		10	ADGRF5	0	72.8	0.5	1.96078		10	HLA-DPA1	0	98.9	47.7	2.43711		10	C1S	0	97	19.4	2.95366		10
11	PPP1R1B	0	79.6	11.1	2.36843		11	WNT2B	0	83.5	3.2	2.22254		11	SOX10	0	89.6	5.3	2.05499		11	CHRM3	0	73.5	1.2	2.45087		11	A2M	4.79731e-102	91.3	36	1.94904		11	HLA-DRB5	0	98.7	42.1	2.41807		11	DIO2	0	72.7	3.1	2.70582		11
12	CXCL14	0	71.7	12.3	2.29989		12	GNG11	0	93.3	11	2.13579		12	GPNMB	0	93.6	19.2	1.85103		12	GUCY1A1	0	84.6	4.1	2.40233		12	STC1	1.68357e-195	31.8	1.6	1.92718		12	RNASE1	0	74.4	32.6	2.4082		12	C1R	0	93.7	19	2.63262		12
13	PRG4	0	41.2	3.4	2.27756		13	IGFBP7	4.43743e-207	93.3	27.1	2.02429		13	EMP1	0	85.4	13.5	1.76989		13	MAP3K20	0	86.1	11.1	2.35942		13	SPARC	7.77734e-113	77.4	19.3	1.91631		13	CD14	0	95.7	33.6	2.33929		13	MT2A	7.04072e-179	93.5	66.3	2.61763		13
14	TIMP3	0	99.5	53.6	2.22508		14	CITED4	0	86.6	7.1	1.95983		14	KCNJ13	0	72.8	5.9	1.743		14	NPNT	0	76.3	1.7	2.30034		14	PTPRB	0	68.7	0.9	1.87743		14	HLA-DPB1	0	98.3	48.3	2.08329		14	IGFBP4	0	86.8	13.4	2.51261		14
15	SLC13A4	0	70.2	6.8	2.19934		15	DDR2	1.06661e-306	86.3	13.8	1.94483		15	AKAP12	0	88.7	9.8	1.71067		15	PPP1R12B	0	82.8	6.9	2.1475		15	PECAM1	5.38434e-135	71.8	14.9	1.81642		15	MS4A6A	0	87.3	17.4	1.9482		15	PDGFRA	0	84.7	0.7	2.42109		15
16	COL9A1	0	71.3	9	2.17122		16	SLC35G1	0	80.3	2.1	1.94333		16	ZNF106	0	86.5	23.8	1.69605		16	CSRP2	0	79.4	5.7	2.14717		16	CLDN5	0	70.3	0.2	1.79593		16	HLA-DQA1	0	81	18.1	1.83775		16	COL1A2	0	88.8	13.1	2.3777		16
17	LTBP2	0	69.6	13.5	2.0719		17	AGA	0	87	11.8	1.90039		17	MITF	0	76.2	4.5	1.67926		17	MRVI1	0	79.2	6.8	2.08087		17	IFI27	0	69.2	1.6	1.77187		17	SPP1	1.69136e-240	52.5	27.9	1.82194		17	CYP1B1	0	89.2	18.8	2.37036		17
18	ATP1A2	0	69.2	11.1	2.06251		18	SOD3	1.99852e-249	88.4	16.9	1.87358		18	VIM	0	100	92.4	1.66625		18	ITGA8	0	69.4	1.3	2.03006		18	IL6ST	8.86122e-85	84.1	34.4	1.75074		18	FCGR3A	0	77	11.3	1.78311		18	CHI3L2	0	57	3.8	2.32101		18
19	CHI3L1	0	58.7	19.3	1.9566		19	MDK	0	82	6.7	1.84376		19	RHOBTB3	0	80.9	8.9	1.65268		19	SORBS2	0	81.2	9.4	1.97249		19	MMRN2	0	73.3	0.3	1.74501		19	CYBB	0	89.9	26.4	1.75562		19	SERPINF1	0	95.3	26.5	2.2339		19
20	COLEC12	0	73	18.1	1.86487		20	SPARCL1	9.34952e-257	88.4	15.9	1.84366		20	HPS5	0	77.7	8.1	1.61343		20	PCP4	0	78.7	8.1	1.92974		20	VWF	0	66.7	0.5	1.73339		20	FCER1G	0	99.5	53.9	1.70817		20	FBLN1	0	90	14.9	2.19203		20
21	PARM1	0	71.5	8	1.83227		21	IGFBP5	7.27662e-228	94.4	22.6	1.78572		21	CAVIN1	0	80.5	13.6	1.60597		21	SOSTDC1	0	62.2	3	1.91928		21	PRSS23	3.23216e-251	68.2	6.5	1.71788		21	FCGBP	0	45.2	12.8	1.68115		21	TSC22D1	0	83.2	19.1	2.16145		21
22	COL9A2	0	71.9	17.6	1.76391		22	SDC2	6.96785e-284	87.3	15.1	1.77416		22	HPGD	0	76	5	1.58772		22	RGS2	2.15933e-139	90.7	52.8	1.91293		22	EDN1	0	37.9	0.9	1.70672		22	TUBA1B	0	95.8	61.3	1.64763		22	AKAP12	0	75.8	11.2	2.14958		22
23	ABI3BP	0	65.1	8.1	1.74865		23	ATP1B1	0	87.7	13.9	1.7351		23	EFHD1	0	75	2.1	1.54626		23	NR2F2	0	78.9	10.3	1.89521		23	DEPP1	3.10274e-234	56.4	4.7	1.69025		23	HSPA1A	0	94.7	72.4	1.64327		23	SERPING1	8.13759e-303	99.7	75.6	2.14144		23
24	SCG5	0	68.2	6.4	1.74145		24	TMEM176A	1.93812e-164	93	32.7	1.70127		24	AIF1L	0	73	2.3	1.51759		24	SMOC2	0	77.4	3	1.83573		24	C11orf96	9.19295e-47	34.4	7.7	1.64639		24	FTL	0	99.9	94.3	1.64091		24	COL1A1	0	80.2	5	2.06044		24
25	DAPL1	0	75.8	11	1.73334		25	GPNMB	8.72777e-196	89.4	21.7	1.69974		25	TIMP2	0	95.7	51.5	1.50495		25	CHN1	0	72.2	4.9	1.83155		25	TCIM	0	55.4	0.6	1.63876		25	MRC1	0	60.6	3.6	1.6376		25	KIAA0040	0	70.2	11.6	2.03518		25
26	TCEAL4	0	70.1	27.6	1.70074		26	TYR	0	79.2	5	1.67089		26	ACTG1	0	100	95.5	1.48449		26	MAP1B	0	79.4	11	1.82041		26	BMPR2	8.85124e-99	66.2	16.2	1.63141		26	MS4A4A	0	69.7	7.7	1.57565		26	C7	0	49.5	0.9	1.99742		26
27	FAM107A	0	71.8	15.6	1.67194		27	DAPL1	2.57233e-246	91.9	18.2	1.63844		27	SCD	1.36012e-182	74	29	1.46453		27	RBPMS	0	82.8	9.8	1.76657		27	CYYR1	0	74.4	0.5	1.61968		27	TYROBP	0	98.3	46.4	1.54354		27	RGS5	4.73763e-307	47.8	6.3	1.97607		27
28	AOC3	0	61.6	7	1.6708		28	ITGAV	3.09391e-251	84.5	15.7	1.634		28	ANXA2	3.51686e-298	97.7	60.6	1.46152		28	PTP4A3	0	77.9	9.2	1.74821		28	PDLIM1	1.59343e-183	56.4	6.1	1.6079		28	CSF1R	0	70.2	10.1	1.54078		28	RBP4	0	71.3	1	1.94611		28
29	FRZB	0	69.3	12.7	1.64173		29	SLC7A8	3.40769e-285	86.6	14.8	1.60726		29	TRIB2	0	69.4	9.3	1.40204		29	TMEM47	0	71.7	6.4	1.73915		29	SEMA3G	0	56.9	0.5	1.60141		29	RGS1	0	69.2	26.6	1.51062		29	TIMP1	0	84.7	20.5	1.94131		29
30	PKP4	0	62.4	8.2	1.49338		30	PRXL2A	5.32957e-211	93	24.5	1.58819		30	CSRP1	0	82	16.4	1.38852		30	RCAN2	0	76.3	6.1	1.73128		30	CRIP2	4.73734e-208	72.8	9.6	1.596		30	SLC2A5	0	59.3	5.4	1.49288		30	OGN	0	66	1	1.9387		30
31	SERPING1	0	99.1	73.1	1.47905		31	CRISPLD2	0	78.9	9.6	1.58581		31	DSTN	0	87.2	24.6	1.3811		31	DSTN	9.55089e-215	84.3	26.3	1.71709		31	CD59	3.61653e-84	86.7	35.2	1.58622		31	NPC2	0	98.2	63.6	1.47055		31	FABP5	0	67.5	4.2	1.93422		31
32	FBN1	0	62.4	7.7	1.46178		32	CRYAB	4.34922e-166	92.3	27.1	1.58427		32	TUBB4A	0	73.6	5.3	1.37774		32	PRUNE2	0	72.5	4.2	1.67399		32	ABCG2	0	59.5	0.5	1.57518		32	KCTD12	0	80.7	21.2	1.4466		32	OLFML3	0	79.3	3.8	1.9237		32
33	FGFBP2	0	53.2	5.5	1.46024		33	PAX6	0	87.3	7	1.57203		33	GSTM3	0	74.1	9.1	1.37258		33	TPM2	0	72	6.5	1.67025		33	CFH	1.03117e-237	74.4	7.9	1.56483		33	HLA-DQB1	0	75.7	23.5	1.44643		33	PRRX1	0	78.7	4.7	1.8793		33
34	PPA1	0	72.3	20.7	1.43868		34	NCCRP1	0	79.2	1.1	1.54643		34	IGFBP7	0	88.9	25.1	1.36188		34	TPM1	0	80.2	12.8	1.64447		34	IGFBP7	3.06708e-82	81	27.7	1.5561		34	AIF1	0	85.8	20.9	1.44098		34	FOXC1	0	81.7	4.3	1.86636		34
35	CRYAB	0	75.3	21.3	1.42347		35	SLC7A2	0	78.5	1.9	1.5423		35	PIK3R1	2.15345e-198	80.9	36.6	1.35621		35	MFGE8	0	71.5	10.1	1.5596		35	S1PR1	0	71.8	2.1	1.55487		35	LYVE1	0	42.1	2.7	1.43361		35	C1QTNF1	0	68.2	8.5	1.85175		35
36	SFRP5	0	52.9	9.2	1.40153		36	TMEM176B	3.40131e-129	93.7	42.3	1.5171		36	S100B	0	80.1	20.1	1.29181		36	MCAM	0	66.3	6.5	1.55707		36	LMO2	7.16904e-136	69.7	13.1	1.53968		36	MSR1	0	64.4	5.1	1.40285		36	IL6	6.52851e-85	15.2	2.2	1.84658		36
37	STAC2	0	55.6	5	1.39167		37	SCD5	0	80.6	8.9	1.48005		37	TYR	0	70.2	3	1.28446		37	GNG7	0	69.7	6.8	1.52947		37	CAVIN2	0	60.5	1.8	1.53921		37	CST3	0	99.7	80.4	1.40119		37	FSTL1	0	85	13.1	1.84518		37
38	SOD1	0	81.1	41.1	1.37789		38	TRPM3	0	81	9.3	1.47976		38	CD44	0	90.4	34.8	1.28273		38	LPP	1.12308e-223	75.1	17.4	1.49331		38	ID1	1.69969e-142	62.6	9.5	1.53754		38	VSIG4	0	65.6	6	1.39296		38	EDN3	0	60.3	0.6	1.7982		38
39	DSP	0	58.5	5.2	1.37594		39	APP	2.50377e-131	94.4	45.1	1.47232		39	LRAT	0	46.7	0.8	1.2749		39	ABCC9	0	65.6	2.8	1.49246		39	CCDC3	0	55.4	1.2	1.52109		39	FCGR2A	0	69.9	13.3	1.3544		39	NID1	0	76	5	1.79244		39
40	SFRP1	0	43.9	5.8	1.36119		40	CTSK	6.20859e-286	80.3	11.5	1.47172		40	PLP1	0	72.8	5	1.26048		40	MYOC	6.96313e-278	65.8	9.9	1.48547		40	ESAM	0	71.8	0.3	1.51396		40	MAFB	0	66.2	10.7	1.33593		40	MT1A	0	57.8	3.4	1.7924		40
41	CYP1B1	0	60	15.9	1.35551		41	KTN1	6.78568e-114	96.5	58.1	1.46755		41	ANXA5	8.10752e-270	98	68.2	1.24313		41	CD24	0	46.5	3.1	1.48014		41	APP	3.36795e-77	90.8	45.4	1.50561		41	MS4A7	0	56.6	4.8	1.22989		41	MT1X	2.70996e-125	71.7	33.4	1.79116		41
42	AQP1	0	52.6	8.7	1.349		42	TIMP3	1.30754e-109	99.6	58.9	1.46097		42	ATP1A1	1.38809e-292	85.7	31.5	1.23769		42	SPARCL1	1.51711e-175	68.6	15.9	1.4769		42	RAMP2	1.31997e-254	69.2	6.5	1.49374		42	HSPA1B	0	90.4	61.5	1.19093		42	DPYSL3	0	75.8	5.5	1.77648		42
43	GOLIM4	0	62.7	18.9	1.32284		43	PEBP1	8.89098e-132	98.9	70.5	1.43153		43	PMP22	0	82	18.7	1.22821		43	FOXC1	0	72	5.7	1.44133		43	SOX18	0	59	0.2	1.49022		43	CD4	0	74.6	24.9	1.184		43	PDPN	0	78.3	6.7	1.77377		43
44	SCNN1A	0	59.4	6.2	1.31259		44	SDS	9.88598e-50	19	3.2	1.4276		44	IRS2	0	81.3	21.4	1.22439		44	GBP2	1.10879e-93	62.2	23.2	1.43293		44	CAVIN1	3.07256e-128	76.9	16.2	1.48797		44	LGALS9	0	69.1	16.3	1.17215		44	RAMP2	0	67.2	4.8	1.76433		44
45	RHOU	0	60.1	9.1	1.2939		45	TPD52L1	1.96702e-298	84.2	12.1	1.42254		45	LDHA	8.48097e-166	95.7	81.3	1.18367		45	TSC22D1	1.50686e-220	81.5	20.1	1.42874		45	JAG2	0	52.3	2.8	1.44874		45	STAB1	0	55.8	5.3	1.16261		45	ADAMTS1	5.60808e-254	49.3	8.3	1.75733		45
46	GJA1	0	66.4	12.1	1.27869		46	ABCA4	0	77.5	6.8	1.41005		46	SPP1	0	95.5	34.1	1.16283		46	NDNF	0	62.7	3	1.41185		46	CLEC14A	0	61	0.1	1.40219		46	DAB2	0	58.4	9	1.16072		46	SFRP4	0	46.5	0.5	1.75506		46
47	NECTIN3	0	55.4	4.2	1.27388		47	LHX2	0	77.8	6.6	1.36158		47	MYO10	0	63.3	3.9	1.14424		47	SYNM	0	61.4	7.8	1.40762		47	KLF2	7.74996e-40	69.2	34.7	1.40041		47	HCLS1	0	92.1	44.5	1.15898		47	KLF9	2.99996e-271	86.3	30.8	1.75392		47
48	PEBP1	0	97.1	67.1	1.24914		48	COLEC12	1.15783e-141	85.2	24.2	1.34543		48	HIPK2	0	74	18.4	1.13198		48	ATP2A1	0	57.8	1.2	1.39684		48	ID3	9.12029e-62	62.1	19.3	1.3963		48	PLTP	0	49	6.1	1.15465		48	ANGPTL7	0	21.3	0.5	1.74114		48
49	SIX3	0	59.1	5.2	1.23646		49	TSC22D1	6.67896e-172	86.6	20.5	1.32036		49	CALD1	0	76.5	12.1	1.12794		49	LMOD1	0	67.4	2.8	1.38547		49	BGN	6.47946e-129	44.6	5.1	1.3752		49	ZFP36L1	0	94.9	73	1.1504		49	NR2F1	0	82.3	18.7	1.72059		49
50	NR2F1	0	66.1	14.5	1.23025		50	SIX3	3.70205e-296	83.1	10.9	1.29017		50	MLPH	0	68.2	2.2	1.12728		50	PDE3A	0	67.6	2.3	1.37582		50	SEC14L1	6.78416e-74	72.8	26.4	1.36982		50	HLA-DMB	0	60.7	11.1	1.14877		50	CSF3	1.78752e-123	18.7	2.3	1.71566		50
[truncated: 41 more columns]
