# Supplementary material for: A single-cell transcriptomic atlas of the human ciliary body
Source: Cell Mol Life Sci. 2022 Sep 26;79(10):528. doi: 10.1007/s00018-022-04559-w (PMC9512889; doi:10.1007/s00018-022-04559-w)
Supplement: Supplementary file 5 — Supplementary file5 (XLSX 22 KB) [file 18_2022_4559_MOESM5_ESM.xlsx]

## Sheet: Suppl. Table 4
Suppl. Table 4 Top-50 common marker genes for both PE and NPE in human ciliary body, related to Figure 2
FC = fold change
Threshold metrics: Log2FC>0.25; one-sided Wilcoxon rank sum test p<0.05; minimum pct.1 (in PE/NPE)=25%; and maximum pct.2 (in all other ciliary cells)=5%
The genes are ranked by the sum values of average log2FC from PE vs non-epithelial cells and NPE vs non-epithelial cells
Rank	Gene	PE vs non-epithelial cells			NPE vs non-epithelial cells			Percentage detected in non-epithelial cells (pct.2)
		p value	Average log2FC	Percentage detected in PE (pct.1)	p value	Average log2FC	Percentage detected in NPE (pct.1)
1	SIX3	0	1.54948	83.1	0	1.29764	59.1	3.4
2	DSP	0	1.28566	75	0	1.42183	58.5	3.6
3	TRPM3	0	1.64073	81	0	0.906244	47.5	3.3
4	PAX6	0	1.71372	87.3	0	0.819084	44.1	1.3
5	TLCD4	0	1.01197	61.6	0	1.24793	55.1	3.7
6	GPM6A	0	1.40883	78.2	0	0.787791	44.2	1.5
7	LHX2	0	1.48018	77.8	0	0.70892	41.9	1.1
8	HSD17B2	0	1.09415	52.1	0	1.07599	51	3.1
9	SCD5	0	1.56702	80.6	0	0.546177	37.1	4.5
10	SCN3B	0	1.18523	55.3	0	0.927265	35.3	2.7
11	PIP5K1B	0	1.02756	64.1	0	0.985057	51.3	3.1
12	ABCA4	0	1.48246	77.5	0	0.465913	31.2	3
13	CPE	7.9409e-298	0.769783	58.1	0	1.16312	59.7	4.9
14	VAT1L	0	1.30933	74.3	0	0.429273	25.8	1.2
15	SLC15A2	0	0.697738	52.5	0	0.940209	50.6	3.8
16	CHRDL1	0	0.74617	52.1	0	0.86223	48.3	3.4
17	CA2	0	0.959093	45.8	0	0.5968	25.9	1.4
18	PKP2	6.48362e-230	0.566913	37.3	0	0.974436	45.2	2.5
19	SLC39A12	0	0.560409	38.7	0	0.895052	44	1.5
20	NQO1	1.79181e-189	0.652443	44.4	0	0.772202	44.4	4.5
21	MAB21L2	5.59937e-247	0.612016	42.6	0	0.792772	42.7	3.1
22	BMP7	1.62521e-182	0.514801	33.5	0	0.852459	42.4	2.6
23	FOLR1	0	0.834035	56.3	0	0.522199	31.1	2
24	HSPB8	0	0.934349	64.1	0	0.410492	27.3	3.2
25	JCAD	0	0.710417	50.4	0	0.592696	36.9	2.4
26	LGR4	3.5769e-295	0.810236	53.9	0	0.46797	30.7	4.3
27	SCUBE1	1.41019e-106	0.421662	35.6	0	0.81603	45.1	4.8
28	BMP2	1.42725e-136	0.375652	28.5	0	0.769263	37.1	2.5
29	WFDC1	8.11614e-228	0.588935	34.5	0	0.540352	29.6	2.1
30	EGFR	3.26961e-184	0.480717	39.1	0	0.623773	39.4	3.4
31	LRRN2	1.4136e-270	0.425727	32.7	0	0.66305	40.7	1.5
32	MAB21L1	1.88033e-265	0.474422	31	0	0.558177	31.8	1.4
33	HLF	5.33242e-100	0.42078	30.6	0	0.572203	35.3	3.8
34	HTR2A	0	0.47027	30.3	0	0.479894	28.6	1
35	RAX	4.81786e-207	0.348325	26.1	0	0.590578	35.8	1.2
36	COLGALT2	9.9716e-256	0.470749	32	0	0.454611	28	1.5
37	DSG2	0	0.472851	35.6	0	0.441785	27.8	1.1
38	PCSK1N	2.85997e-104	0.453207	29.9	0	0.450352	31.3	3.6
39	CFI	4.92229e-65	0.30093	27.1	0	0.566415	38.3	4.3
40	ABHD6	4.47238e-120	0.410283	35.2	1.44129e-246	0.380824	25.4	4.3
