# Supplementary material for: A single-cell transcriptomic atlas of the human ciliary body
Source: Cell Mol Life Sci. 2022 Sep 26;79(10):528. doi: 10.1007/s00018-022-04559-w (PMC9512889; doi:10.1007/s00018-022-04559-w)
Supplement: Supplementary file 6 — Supplementary file6 (XLSX 27 KB) [file 18_2022_4559_MOESM6_ESM.xlsx]

## Sheet: Suppl. Table 5
Suppl. Table 5 Differentially expressed genes (DEGs) in PE vs NPE, related to Figure 2
pct.1 = the percentage of PE cells where the gene is detected
pct.2 = the percentage of NPE cells where the gene is detected
FC = fold change
The threshold metrics for DEGs: Average_Log2FC>0.585 (fold change>1.5); one-sided Wilcoxon rank sum test p<0.05; minimum pct.1 (for upregulated DEGs in PE) or pct.2 (for upregulated DEGs in NPE)=10%
		Rank	Gene Symble	Average_Log2FC	p value	pct.1 (%)	pct.2 (%)
		1	TFPI2	4.44575	2.90403e-262	99.6	15.7
		2	SERPINF1	3.12205	1.84788e-173	98.2	42.9
		3	DCT	3.1069	4.9485e-203	97.9	21.7
		4	SLC4A4	2.7903	0	91.2	2.6
		5	IGFBP5	2.58977	2.02863e-140	94.4	38.7
		6	SLC23A2	2.46882	3.15484e-248	89.8	10.5
		7	TMEM176B	2.41075	3.02537e-250	93.7	12.4
		8	TMEM176A	2.35766	2.83606e-300	93	6.7
		9	WNT2B	2.05997	1.43857e-200	83.5	11.2
		10	SLC9B2	1.9655	2.72992e-159	87.3	21.5
		11	SLC35G1	1.93154	0	80.3	2.4
		12	CITED4	1.89205	3.43098e-232	86.6	10.1
		13	MDK	1.82878	6.55286e-250	82	6.1
		14	TYRP1	1.76223	2.28585e-107	96.1	73.1
		15	TYR	1.74803	1.83455e-294	79.2	2.7
		16	FRZB	1.73344	9.9292e-91	97.2	69.3
		17	SDC2	1.68923	1.58553e-146	87.3	24.2
		18	ATP1B1	1.68287	6.07418e-198	87.7	12.8
		19	GPNMB	1.67881	1.59404e-159	89.4	16.3
		20	GNG11	1.63878	1.23775e-146	93.3	25.7
		21	SOD3	1.61428	8.05474e-104	88.4	37.4
		22	AGA	1.58559	3.00042e-129	87	24
		23	SLC7A2	1.56891	0	78.5	0.6
		24	DDR2	1.5457	4.82802e-108	86.3	35.4
		25	NCCRP1	1.54149	0	79.2	1
		26	SDS	1.47077	1.25419e-54	19	1.1
		27	CRISPLD2	1.46327	1.39233e-125	78.9	20.4
		28	IGFBP7	1.37561	2.18643e-97	93.3	66.5
		29	SPARCL1	1.3631	4.14089e-80	88.4	42.6
		30	IL6	1.35404	1.11262e-36	19.4	2.6
		31	CTSK	1.28996	7.94632e-109	80.3	22.9
		32	C1orf21	1.27494	9.98728e-147	77.5	13.8
		33	ORAI1	1.2687	2.08471e-249	73.6	3.5
		34	ATP6V1C2	1.26262	5.17637e-302	68.3	0.4
		35	MYH11	1.26239	3.08104e-209	68.3	4.1
		36	LPL	1.25559	7.16968e-154	71.1	9.9
		37	SLC7A8	1.23964	4.04915e-100	86.6	34
		38	CCBE1	1.18039	2.01176e-246	61.3	1
		39	SMAD9	1.15816	6.27465e-235	71.8	3.7
		40	GJA1	1.13653	1.71293e-58	91.9	66.4
		41	ITGAV	1.1319	3.10255e-71	84.5	40.4
		42	SLC38A11	1.11882	3.87968e-285	64.4	0.3
		43	MYLK	1.10682	9.46734e-107	68.7	14.2
		44	NIBAN1	1.07779	1.53419e-132	73.9	11.3
		45	MCAM	1.07341	1.36831e-213	64.4	3
		46	SOSTDC1	1.07246	1.89508e-231	57.7	1
		47	TMEM150C	1.06502	5.6775e-115	62	10.1
		48	RDH10	1.04974	1.02706e-43	48.6	15.1
		49	OTX2	1.04587	6.4755e-266	61.6	0.5
		50	ABCC5	1.04003	9.43715e-163	52.5	2.9
		51	CCL2	1.02884	1.22618e-21	35.9	13.5
		52	KCNE4	1.0245	1.10034e-96	34.5	2.2
		53	SCD5	1.02084	1.0259e-72	80.6	37.1
		54	B2M	1.01731	1.88023e-80	100	99.3
		55	ABCA4	1.01654	1.94874e-76	77.5	31.2
		56	IGFBP4	0.998741	4.78821e-161	53.9	3.2
		57	CALCB	0.97978	4.70165e-106	26.4	0.3
		58	LHFPL6	0.96808	4.10645e-131	61.6	7.7
		59	PRXL2A	0.954782	1.26067e-67	93	53.8
		60	TSC22D1	0.95119	3.8544e-45	86.6	50.5
		61	SESN3	0.950448	1.19771e-90	63.4	14.4
		62	CDKN1A	0.950382	1.40636e-08	22.5	11.9
		63	LIMCH1	0.946493	8.18165e-104	64.8	12.7
		64	HPCAL1	0.934644	8.98925e-107	71.1	16
		65	CTSO	0.921396	4.82631e-113	61.6	10.1
		66	PDLIM3	0.908661	2.89986e-218	63.7	2.5
		67	CSRP2	0.905754	3.72295e-50	56	18.9
		68	EZR	0.895048	3.99143e-76	70.1	22
		69	PAX6	0.894641	9.29513e-67	87.3	44.1
		70	BDH2	0.890187	1.34684e-72	79.9	33.2
		71	PGRMC1	0.890131	1.31798e-66	81.3	37.3
		72	SLC4A2	0.885446	5.25099e-121	70.1	12.5
		73	CRYBB2	0.88218	1.06373e-198	45.1	0.1
		74	VAT1L	0.880053	4.98842e-77	74.3	25.8
		75	NFIA	0.875967	3.77551e-80	67.6	18.5
		76	LAMB1	0.873038	1.03743e-153	60.2	5.3
		77	TIMP2	0.870567	3.00378e-69	86.6	48
		78	HEY1	0.855336	2.03598e-176	49.6	1.6
		79	SYT1	0.852939	1.92379e-130	50.4	4.1
		80	HLA-A	0.842564	7.42064e-65	98.9	97.3
		81	PPP2R5C	0.823263	6.09941e-83	69.4	18.6
		82	IQGAP2	0.816886	4.32402e-52	86.3	50.6
		83	PLD5	0.812188	1.98357e-112	55.6	7.4
		84	GRP	0.804941	1.35002e-201	48.6	0.5
		85	ANTXR1	0.801169	3.85927e-101	61.6	11.2
		86	CPT1A	0.79999	1.6283e-86	59.9	12.9
		87	UGCG	0.79771	2.97909e-70	60.2	14.9
		88	MT2A	0.789744	3.54932e-05	68.3	61.6
		89	THY1	0.784681	1.51939e-121	47.2	3.7
		90	LHX2	0.77126	2.53702e-48	77.8	41.9
		91	APP	0.764186	1.29939e-53	94.4	78
		92	DBI	0.735926	4.59916e-67	65.5	18.9
		93	UBR4	0.734522	7.2201e-85	57.4	11.2
		94	TRPM3	0.734481	9.21316e-40	81	47.5
		95	HLA-B	0.725736	2.56404e-44	97.2	84.8
		96	SPON1	0.725156	5.19373e-111	53.2	6.6
		97	C1R	0.723152	2.22169e-40	79.2	41.1
		98	TMEM273	0.718398	2.57583e-104	48.6	5.7
		99	SLC29A4	0.717646	3.21156e-190	52.1	1.5
		100	FST	0.714002	1.18663e-129	31.3	0.3
		101	SPATS2L	0.713568	2.03215e-54	64.1	22.4
		102	HLA-C	0.712668	3.34283e-31	93.3	92.2
		103	TMEM98	0.70144	8.45373e-53	77.8	36.3
		104	STRA6	0.700056	5.32332e-162	55.3	3.4
		105	SHISA5	0.694124	1.88782e-33	77.1	42.6
		106	LMO1	0.692325	6.2461e-134	48.9	3.4
		107	CNGB3	0.69063	1.23935e-119	48.9	4.5
		108	TGFBI	0.690107	2.968e-94	28.5	1.1
		109	COL1A2	0.682073	5.45903e-50	71.8	27.6
		110	SOD2	0.681624	9.01694e-25	47.9	20.9
		111	RND2	0.680557	4.72773e-116	51.4	5.4
		112	EMP2	0.680153	4.79612e-113	54.9	6.8
		113	SPARC	0.679814	1.00892e-80	65.1	15.1
		114	TSPAN10	0.676584	5.3064e-115	40.1	2.5
		115	HSD17B14	0.674866	5.53955e-56	71.5	28
		116	RCAN2	0.674862	3.60006e-81	56	11.3
		117	MAMDC2	0.672921	7.88826e-158	45.4	1.6
		118	NCALD	0.666018	1.05989e-60	43.3	8.9
		119	CNTN1	0.663266	4.8604e-51	57.4	19.1
		120	PLCE1	0.660331	1.44686e-65	54.6	13.4
		121	RELN	0.657427	2.09443e-57	70.8	22.3
		122	ZNF503	0.655386	5.28684e-89	48.9	7.2
		123	RASSF2	0.655213	1.01213e-144	41.9	1.4
		124	NET1	0.65414	9.93292e-102	48.6	5.8
		125	TPD52L1	0.651634	1.22335e-34	84.2	50.1
		126	MGLL	0.65139	7.1623e-42	47.2	14.4
		127	TRAC	0.647421	4.4421e-176	48.6	1.3
		128	MT-ND6	0.646955	3.18036e-47	100	99.9
		129	COMT	0.645316	2.0789e-42	75.4	37.7
		130	FZD7	0.644019	5.59464e-143	45.8	2.3
		131	HVCN1	0.639714	6.44193e-70	53.2	11.4
		132	PBX3	0.636775	1.27924e-118	48.9	4.5
		133	PLCB4	0.636479	6.67173e-75	51.8	10
		134	QPRT	0.632854	2.63086e-55	65.5	22.5
		135	ESD	0.630282	1.23175e-46	76.1	36.3
		136	MEIS2	0.627461	4.75933e-67	61.3	16.3
		137	DST	0.624214	2.8039e-114	41.5	2.8
		138	SIPA1L1	0.62295	2.07804e-111	47.9	4.7
		139	GPM6A	0.621035	2.66091e-36	78.2	44.2
		140	CD63	0.618418	1.37365e-48	96.8	89.5
		141	PLEKHB1	0.617922	2.23698e-61	54.9	14.2
		142	MT1E	0.616495	3.75978e-36	30.3	6.8
		143	ABCC9	0.612326	1.62416e-118	45.4	3.5
		144	ATP1A3	0.611633	9.64638e-131	32.7	0.4
		145	SGK1	0.611413	1.2833e-31	83.8	50.4
		146	GPI	0.610543	5.22523e-46	81.3	41.3
		147	TMEM59	0.608384	8.98e-40	90.5	62.3
		148	CTSD	0.606465	1.19181e-62	63	17.7
		149	CPNE5	0.605031	1.43081e-152	40.1	0.8
		150	B4GALT1	0.603374	4.0902e-65	45.8	8.8
		151	GAPDH	0.603306	1.16842e-43	97.5	95
		152	SLC22A4	0.60215	6.72942e-151	35.2	0.2
		153	KTN1	0.601148	4.25257e-26	96.5	84.6
		154	ADTRP	0.59806	1.47849e-147	34.9	0.2
		155	MFAP3L	0.597593	4.56272e-70	47.5	9.1
		156	SPTBN1	0.596715	7.73025e-37	83.1	48.7
		157	ADGRV1	0.594995	1.1e-104	44.4	4.2
		158	LGALS3	0.594812	4.15288e-62	51.4	11.8
		159	SERPINF2	0.588751	7.32342e-147	35.6	0.3
		160	MLANA	0.588121	6.75117e-56	57	14.2
		161	RAB6B	0.587586	4.17113e-71	51.1	10.4
		162	CRABP1	-0.591352	7.49358e-11	7	23.5
		163	SLC34A2	-0.607791	6.56726e-21	4.9	31.7
		164	MECOM	-0.608488	1.06811e-30	1.8	36.5
		165	KCNJ13	-0.613421	2.04674e-30	0.4	34.2
		166	TOB1	-0.615534	1.70195e-11	47.9	58.6
		167	ENO1	-0.622406	4.13155e-29	71.8	88.2
		168	SLC6A9	-0.622787	1.45402e-32	1.4	37.8
		169	TSPAN1	-0.633807	3.36651e-22	8.8	37
		170	ERRFI1	-0.634723	3.02159e-12	7.7	25.6
		171	PSD3	-0.637364	8.02488e-18	15.8	40.7
		172	SLC2A12	-0.641934	1.20099e-25	12.7	44.7
		173	SELL	-0.663908	2.04486e-20	4.9	30.9
		174	MAOA	-0.66493	6.72016e-20	12	39.1
		175	MYOC	-0.670086	1.4439e-11	4.2	20.5
		176	FKBP5	-0.673029	1.44663e-13	36.3	55.5
		177	DLG2	-0.674474	2.80898e-26	10.2	42.1
		178	RIN2	-0.676601	3.58262e-10	31.3	44.3
		179	OXTR	-0.68154	5.91677e-13	0.7	17
		180	PMEPA1	-0.687671	6.20698e-33	2.1	38.5
		181	PKP4	-0.689131	2.07078e-11	61.6	62.4
		182	SGMS2	-0.691874	1.11308e-21	22.2	48.4
		183	ASPH	-0.693133	1.58684e-24	36.3	60.1
		184	P4HA2	-0.704983	5.69173e-24	21.8	51
		185	SLC16A12	-0.709646	2.35102e-28	6	39.4
		186	OMD	-0.718281	4.42482e-23	1.4	29
		187	ALDH3A2	-0.726449	1.64708e-21	28.9	53.5
		188	THSD4	-0.727281	3.63174e-09	10.2	24.4
		189	ZIC2	-0.733347	5.32762e-38	2.1	42.5
		190	DDIT4	-0.736493	1.77094e-22	16.9	45.7
		191	SEMA3C	-0.737643	3.869e-32	3.2	39.5
		192	CAV1	-0.743795	8.60418e-22	3.9	30.9
		193	STEAP4	-0.74782	7.04078e-17	1.4	22.6
		194	VAMP8	-0.748314	1.25667e-41	7.4	51
		195	PCDH7	-0.751876	4.90456e-32	9.9	47.2
		196	LRRN1	-0.756008	2.80986e-30	4.6	39.4
		197	SFRP1	-0.772756	3.18296e-09	29.9	43.9
		198	BHLHE22	-0.77386	2.64829e-25	1.1	30.7
		199	ENPP2	-0.779248	3.55746e-13	38.7	52.5
		200	SLC13A3	-0.781319	2.96821e-32	2.8	38.7
		201	GULP1	-0.794201	3.27036e-35	15.5	53.2
		202	ERICH5	-0.810018	6.66844e-30	22.9	54.7
		203	WSCD2	-0.813118	1.11055e-33	2.1	39.2
		204	BICDL1	-0.813316	7.08234e-22	29.9	54.4
		205	ZIC1	-0.816005	2.50659e-44	1.4	46.7
		206	ASS1	-0.833313	2.5336e-40	12.7	53.9
		207	PLPP3	-0.84477	4.03565e-34	19.7	54.4
		208	CD96	-0.85117	5.28261e-26	2.5	33.4
		209	VSX2	-0.862417	3.32603e-39	2.5	43.9
		210	EFEMP1	-0.865976	1.89077e-21	90.8	85.6
		211	MARCKS	-0.872146	1.80966e-52	14.8	64.2
		212	IGFBP6	-0.899036	6.78775e-16	16.5	37.9
		213	SPOCK1	-0.899056	1.95446e-35	2.8	41.9
		214	ATP1B3	-0.923049	8.35618e-37	33.1	64.1
		215	CCN2	-0.924957	1.38027e-22	1.4	28.5
		216	SPOCK2	-0.928678	7.32586e-41	3.9	46.7
		217	CHRNA3	-0.930487	8.9813e-29	3.5	36.6
		218	ALDH1A1	-0.943748	3.83667e-25	7.4	37.8
		219	LRP2	-0.95505	7.25882e-42	2.8	46.1
		220	SLC6A20	-0.994948	1.06505e-37	4.2	44.8
		221	FBN1	-1.0036	1.21411e-30	37.7	62.4
		222	RHOB	-1.01572	7.34387e-56	78.2	97.7
		223	TGFB2	-1.01619	6.663e-39	16.9	56.6
		224	SFRP2	-1.02821	1.28746e-27	0.4	31.8
		225	PAPPA2	-1.07326	1.20516e-41	2.8	46.2
		226	COL9A3	-1.10331	9.34963e-50	1.1	49.8
		227	SLCO3A1	-1.11683	2.1349e-40	11.6	52.5
		228	SCG5	-1.12583	1.13645e-34	48.6	68.2
		229	BEST2	-1.13524	1.94139e-39	4.6	46.7
		230	NECTIN3	-1.1687	2.47104e-47	8.8	55.4
		231	CALM2	-1.17555	6.35302e-74	77.8	95.9
		232	SCNN1A	-1.18531	4.19488e-49	14.1	59.4
		233	EPB41L2	-1.1885	5.73184e-57	7.7	60.6
		234	NBL1	-1.24826	9.84463e-62	10.6	64.1
		235	COL9A2	-1.28401	2.20703e-43	48.2	71.9
		236	ABI3BP	-1.32824	1.49507e-39	34.5	65.1
		237	STAC2	-1.33052	4.06483e-49	8.1	55.6
		238	AQP1	-1.40335	1.13413e-46	6.7	52.6
		239	RHOU	-1.4153	6.48418e-65	2.1	60.1
		240	SFRP5	-1.42755	1.48824e-39	12	52.9
		241	CPAMD8	-1.43489	1.8289e-51	73.2	80.2
		242	FGFBP2	-1.50029	1.25175e-50	3.9	53.2
		243	FBLN1	-1.54356	3.95576e-67	5.3	63.1
		244	PTGDS	-1.62491	2.65886e-86	92.3	99.4
		245	AOC3	-1.66214	3.56495e-62	6.7	61.6
		246	CHI3L1	-1.80444	1.05396e-33	26.8	58.7
		247	TMSB4X	-1.813	1.00719e-125	50.7	98.9
		248	LTBP2	-1.99772	1.01993e-66	18	69.6
		249	SLC13A4	-2.04032	5.32235e-71	13.4	70.2
		250	ATP1A2	-2.11225	5.04203e-76	7.4	69.2
		251	COL9A1	-2.11256	1.20025e-78	9.2	71.3
		252	GPX3	-2.15997	1.44192e-124	100	100
		253	PRG4	-2.25289	5.39593e-36	2.1	41.2
		254	CXCL14	-2.26578	1.03654e-75	12.7	71.7
		255	PRELP	-2.28152	1.37911e-86	63.7	87.6
		256	PPP1R1B	-2.40266	9.98272e-100	9.9	79.6
		257	CP	-2.41523	1.35756e-68	21.1	72.2
		258	F5	-2.53547	2.86816e-92	9.9	77.3
		259	AOC2	-2.61626	3.25541e-83	9.9	73.9
		260	OPTC	-3.32789	3.78837e-142	39.1	97.9
