# Supplementary material for: A single-cell transcriptomic atlas of the human ciliary body
Source: Cell Mol Life Sci. 2022 Sep 26;79(10):528. doi: 10.1007/s00018-022-04559-w (PMC9512889; doi:10.1007/s00018-022-04559-w)
Supplement: Supplementary file 7 — Supplementary file7 (XLSX 15 KB) [file 18_2022_4559_MOESM7_ESM.xlsx]

## Sheet: Suppl. Table 6
Suppl. Table 6 Abbreviation list of genes shown in the Main and Supplementary Figures.
	Abbreviation	Description
	ABCA4	ATP Binding Cassette Subfamily A Member 4
	ACTA2	Actin Alpha 2
	AHNAK	AHNAK Nucleoprotein
	ANGPT	Angiopoietin
	AREG	Amphiregulin
	AXL	AXL Receptor Tyrosine Kinase
	Best2	Bestrophin 2
	BGN	Biglycan
	BMP	Bone Morphogenetic Protein
	C1QA	Complement C1q A Chain
	CA2	Carbonic Anhydrase 2
	CAVIN2	Caveolae Associated Protein 2
	CDH19	Cadherin 19
	CDH5	Cadherin 5
	CFI	Complement Factor I
	CHRDL1	Chordin Like 1
	CLDN5	Claudin 5
	COL1A1	Collagen Type I Alpha 1 Chain
	COLGALT2	Collagen Beta(1-O)galactosyltransferase 2
	CPE	Carboxypeptidase E
	D2-40	Podoplanin
	DLL4	Delta Like Canonical Notch Ligand 4
	DSG2	Desmoglein 2
	DSP	Desmoplakin
	EFNB2	Ephrin B2
	EGF	Epidermal Growth Factor
	EGFR	Epidermal Growth Factor Receptor
	EPH	EPH Receptor A1
	ERG	ETS Transcription Factor ERG
	FBN1	Fibrillin 1
	FCGR1A	Fc Gamma Receptor Ia
	FCGR2A	Fc Gamma Receptor IIa
	FGF	Fibroblast Growth Factor
	FLT1	Fms Related Receptor Tyrosine Kinase 1
	FN1	Fibronectin 1
	FOLR1	Folate Receptor Alpha
	GJA4	Gap Junction Protein Alpha 4
	GLUL	Glutamate-Ammonia Ligase
	GPIHBP1	Glycosylphosphatidylinositol Anchored High Density Lipoprotein Binding Protein 1
	GPM6A	Hlycoprotein M6A
	HEY1	Hes Related Family BHLH Transcription Factor With YRPW Motif 1
	HGF	Hepatocyte Growth Factor
	HIF-1	Hypoxia Inducible Factor 1
	HLF	HLF Transcription Factor, PAR bZIP Family Member
	HSD17B2	Hydroxysteroid 17-Beta Dehydrogenase 2
	HSPB8	Heat Shock Protein Family B (Small) Member 8
	HTR2A	5-Hydroxytryptamine Receptor 2A
	ICAM1	Intercellular Adhesion Molecule 1
	ID1	Inhibitor Of DNA Binding 1
	IGF	Insulin Like Growth Factor 1
	IL6ST	Interleukin 6 Cytokine Family Signal Transducer
	ILRA	Interleukin Receptor A
	ITGaLb2	Integrin Alpha M / Beta 2
	ITGaMb2	Integrin Alpha M / Beta 2
	ITGaXb2	Integrin Alpha X / Beta 2
	JCAD	Junctional Cadherin 5 Associated
	KDR	Kinase Insert Domain Receptor
	KIT	KIT Proto-Oncogene
	LGI4	Leucine Rich Repeat LGI Family Member 4
	LGR4	Leucine Rich Repeat Containing G Protein-Coupled Receptor 4
	LHX2	Lin-11, Isl-1 And Mec-3 Domains Homeobox 2
	LYVE-1	Lymphatic Vessel Endothelial Hyaluronan Receptor 1
	LYZ	Lysozyme
	MAB21L1	Mab-21 Like 1
	MAB21L2	Mab-21 Like 2
	MITF	Melanocyte Inducing Transcription Factor
	MLANA	Melan-A
	MRC1	Mannose Receptor C-Type 1
	MS4A1	Membrane Spanning 4-Domains A1
	MS4A2	Membrane Spanning 4-Domains A2
	MYH11	Myosin Heavy Chain 11
	MZB1	Marginal Zone B And B1 Cell Specific Protein
	NET1	Neuroepithelial Cell Transforming 1
	NFκB	Nuclear Factor Kappa B
	NQO1	NAD(P)H Quinone Dehydrogenase 1
	NR2F2	Nuclear Receptor Subfamily 2 Group F Member 2
	OPTC	Opticin
	OTX1	Orthodenticle Homeobox 1
	PAX6	Paired Box 6
	PCSK1N	Proprotein Convertase Subtilisin/Kexin Type 1 Inhibitor
	PDGF	Platelet Derived Growth Factor
	PDGFRA	Platelet Derived Growth Factor Receptor Alpha
	PECAM1	Platelet And Endothelial Cell Adhesion Molecule 1
	PIP5K1B	Phosphatidylinositol-4-Phosphate 5-Kinase Type 1 Beta
	PKP2	Plakophilin 2
	Prox1	Prospero Homeobox 1
	RAX	Retina And Anterior Neural Fold Homeobox
	RGCC	Regulator Of Cell Cycle
	S100A8	S100 Calcium Binding Protein A8
	S100A9	S100 Calcium Binding Protein A9
	SCD5	Stearoyl-CoA Desaturase 5
	SCL7A5	Solute Carrier Family 1 Member 5
	SCN3B	Sodium Voltage-Gated Channel Beta Subunit 3
	SCUBE1	Signal Peptide, CUB Domain And EGF Like Domain Containing 1
	SEMA3G	Semaphorin 3G
	SGK1	Serum/Glucocorticoid Regulated Kinase 1
	SIX3	Sine Oculis Homeobox 3
	SLC15A2	Solute Carrier Family 15 Member 2
	SLC39A12	Solute Carrier Family 39 Member 12
	SLC40A1	Solute Carrier Family 40 Member 1
	SLC4A4	Solute Carrier Family 4 Member 4
	SLC9A3R2	SLC9A3 Regulator 2
	SPN	Sialophorin
	SPP1	Secreted Phosphoprotein 1
	TEK	TEK Receptor Tyrosine Kinase
	TFPI2	Tissue Factor Pathway Inhibitor 2
	TGFβ	Transforming Growth Factor Beta 1
	THBS1	Thrombospondin 1
	TLCD4	TLC Domain Containing 4
	TRPM3	Transient Receptor Potential Cation Channel Subfamily M Member 3
	TXNIP	Thioredoxin Interacting Protein
	TYR	Tyrosinase
	VAT1L	Vesicle Amine Transport 1 Like
	VEGF	Vascular Endothelial Growth Factor
	VIM	Vimentin
	VTN	Vitronectin
	VWF	Von Willebrand Factor
	WFDC1	WAP Four-Disulfide Core Domain 1
	ZIC1	Zic Family Member 1
	ZIC2	Zic Family Member 2
	ZIC3	Zic Family Member 3
	ZIC4	Zic Family Member 4
	αSMA	Apha-Smooth Muscle Actin
