# Supplementary material for: A single-cell transcriptomic atlas of the human ciliary body
Source: Cell Mol Life Sci. 2022 Sep 26;79(10):528. doi: 10.1007/s00018-022-04559-w (PMC9512889; doi:10.1007/s00018-022-04559-w)
Supplement: Supplementary file 8 — Supplementary file8 (XLSX 11 KB) [file 18_2022_4559_MOESM8_ESM.xlsx]

## Sheet: Suppl. Table 7
Suppl. Table 7 GO terms used in this study, related to Figures 2-5
	GO	Description
	GO:0042470	Melanosome
	GO:0042438	Melanin Bbiosynthetic Process
	GO:0043473	Pigmentation
	GO:0046148	Pigment Biosynthetic Process
	GO:0031012	ECM
	GO:0005201	ECM Structural Constituent
	GO:0062023	Collagen-containing ECM
	GO:0030104	Water Homeostasis
	GO:0005216	Ion Channel Activity
	GO:0005272	Sodium Channel Activity
	GO:0005267	Potassium Channel Activity
	GO:0005262	Calcium Channel Activity
	GO:0005254	Chloride Channel Activity
	GO:0010324	Membrane Invagination
	GO:0005921	Gap Junction
	GO:0005243	Gap Junction Channel Activity
	GO:0005912	Adherens Junction
	GO:0070160	Tight Junction
	GO:0001944	Vasculature Development
	GO:1904738	Vascularassociated SMC migration
	GO:0034405	Response to Fluid Shear Stress
	GO:0055093	Response to Hyperoxia
	GO:0006979	Response to Oxidative Stress
	GO:0002931	Response to Ischemia
	GO:0043292	Contractile Fiber
	GO:0006936	Muscle Contraction
	GO:0006754	ATP Biosynthetic Process
	GO:0042776	Mitochondrial ATP Synthesis-coupled Proton Transport
	GO:0007007	Inner Mitochondrial Membrane Organization
	GO:0006911	Phagocytosis, engulfment
	GO:0002281	Macrophage Activation Involved in Immune Response
